# Supplementary material for: Mapping ISO 19115-1 geographic metadata standards to CodeMeta
Source: PeerJ Comput Sci. 2019 Feb 4;5:e174. doi: 10.7717/peerj-cs.174 (PMC7924534; doi:10.7717/peerj-cs.174)
Supplement: Supplemental Information 1 — The mappings include the schemas, property names, types, and descriptions from the CodeMeta vocabulary, conceptual paths for the ISO items (ISO 19115-1), and XPaths from the standard XML representation (ISO 19115-3). [file peerj-cs-05-174-s001.csv]

Schema	Property	Type	Description	ISO 19115-1	ISO 19115-3
Person	address	PostalAddress or Text	Physical address of the item.	party.contactInfo.address.deliveryPoint	cit:party/cit:CI_Organisation/cit:contactInfo/cit:CI_Contact/cit:address/cit:CI_Address/cit:deliveryPoint/gco:CharacterString
Person	affiliation	Text	An organization that this person is affiliated with. For example, a school/university	party.name*	cit:party/cit:CI_Organisation/cit:name/gco:CharacterString
Person	email	Text	Email address	party.contactInfo.address.electronicMailAddress	cit:party/cit:CI_Organisation/cit:contactInfo/cit:CI_Contact/cit:address/cit:CI_Address/cit:electronicMailAddress/gco:CharacterString
Person	familyName	Text	Family name. In the U.S., the last name of an Person. This can be used along with givenName instead of the name property.	party.name*	cit:party/cit:CI_Individual/cit:name/gco:CharacterString
Person	givenName	Text	Given name. In the U.S., the first name of a Person. This can be used along with familyName instead of the name property	party.name*	cit:party/cit:CI_Individual/cit:name/gco:CharacterString
Person	identifier	URL	URL identifer, ideally an ORCID ID for individuals, a FundRef ID for funders	party.partyIdentifier.code	cit:party/cit:CI_Organisation/cit:partyIdentifier/mcc:MD_Identifier/mcc:code/gco:CharacterString
Person	name	Text	The name of an Organization, or if separate given and family names cannot be resolved, for a Person	party.name*	cit:party/cit:CI_Organisation/cit:name/gco:CharacterString
Thing	description	Text	A description of the item.	identificationInfo.abstract	/mdb:MD_Metadata/mdb:identificationInfo/*/mri:abstract/gco:CharacterString
Thing	identifier	PropertyValue or URL	The identifier property represents any kind of identifier for any kind of Thing, such as ISBNs, GTIN codes, UUIDs etc. Schema.org provides dedicated properties for representing many of these, either as textual strings or as URL (URI) links. See background notes for more details.	identificationInfo.citation.identifier.code	/mdb:MD_Metadata/mdb:identificationInfo/*/mri:citation/cit:CI_Citation/cit:identifier/mcc:MD_Identifier/mcc:code
Thing	name	Text	The name of the item (software, Organization)	identificationInfo.citation.title	/mdb:MD_Metadata/mdb:identificationInfo/*/mri:citation/cit:CI_Citation/cit:title/gco:CharacterString
Thing	relatedLink	URL	A link related to this object, e.g. related web pages	identificationInfo.citation.onlineResource[function='information']*	/mdb:MD_Metadata/mdb:identificationInfo/*/mri:citation/cit:CI_Citation/cit:onlineResource/cit:CI_OnlineResource/mdb:MD_Metadata/mdb:identificationInfo/*/mri:citation/cit:CI_Citation/cit:onlineResource/cit:CI_OnlineResource[gmd:function/gmd:CI_OnLineFunctionCode,'information']/cit:linkage
Thing	sameAs	URL	URL of a reference Web page that unambiguously indicates the item's identity. E.g. the URL of the item's Wikipedia page, Wikidata entry, or official website.	identificationInfo.citation.onlineResource[function='information']*	/mdb:MD_Metadata/mdb:identificationInfo/*/mri:citation/cit:CI_Citation/cit:onlineResource/cit:CI_OnlineResource/mdb:MD_Metadata/mdb:identificationInfo/*/mri:citation/cit:CI_Citation/cit:onlineResource/cit:CI_OnlineResource[gmd:function/gmd:CI_OnLineFunctionCode,'information']/cit:linkage
Thing	url	URL	URL of the item.	identificationInfo.citation.onlineResource[function='download']*	/mdb:MD_Metadata/mdb:identificationInfo/*/mri:citation/cit:CI_Citation/cit:onlineResource/cit:CI_OnlineResource[gmd:function/gmd:CI_OnLineFunctionCode,'download']/cit:linkage
Thing.CreativeWork	author	Organization or Person	The author of this content or rating. Please note that author is special in that HTML 5 provides a special mechanism for indicating authorship via the rel tag. That is equivalent to this and may be used interchangeably.	identificationInfo.citation.citedResponsibleParty[role='author'].party.name or identificationInfo.citation.citedResponsibleParty[role='originator'].party.name	/mdb:MD_Metadata/mdb:identificationInfo/*/mri:citation/cit:CI_Citation/cit:citedResponsibleParty/cit:CI_Responsibility[cit:role/cit:CI_RoleCode='author'] or /mdb:MD_Metadata/mdb:identificationInfo/*/mri:citation/cit:CI_Citation/cit:citedResponsibleParty/cit:CI_Responsibility[cit:role/cit:CI_RoleCode='originator']
Thing.CreativeWork	citation	CreativeWork or URL	A citation or reference to another creative work, such as another publication, web page, scholarly article, etc.	identificationInfo.associatedResource.name*	/mdb:MD_Metadata/mdb:identificationInfo/*/mri:associatedResource/mri:MD_AssociatedResource/mri:name/cit:CI_Citation
Thing.CreativeWork	contributor	Organization or Person	A secondary contributor to the CreativeWork or Event.	identificationInfo.citation.citedResponsibleParty[not(role='author' or role='principalInvestigator' or role='originator')].party.name*	/mdb:MD_Metadata/mdb:identificationInfo/*/mri:citation/cit:CI_Citation/cit:citedResponsibleParty/cit:CI_Responsibility[not(cit:role/cit:CI_RoleCode='author' or cit:role/cit:CI_RoleCode='principalInvestigator' or cit:role/cit:CI_RoleCode='originator')]/cit:party/*/cit:name
Thing.CreativeWork	copyrightHolder	Organization or Person	The party holding the legal copyright to the CreativeWork.	identificationInfo.resourceConstraints.reference.citedResponsibleParty	/mdb:MD_Metadata/mdb:identificationInfo/*/mri:resourceConstraints/mco:MD_LegalConstraints/mco:reference/cit:CI_Citation/cit:citedResponsibleParty/cit:CI_Responsibility
Thing.CreativeWork	copyrightYear	Number	The year during which the claimed copyright for the CreativeWork was first asserted.	identificationInfo.resourceConstraints.reference.date[dateType='publication'].date	/mdb:MD_Metadata/mdb:identificationInfo/*/mri:resourceConstraints/mco:MD_LegalConstraints/mco:reference/cit:CI_Citation/cit:date/cit:CI_Date[cit:dateType/cit:CI_DateTypeCode='publication']/cit:dateType
Thing.CreativeWork	creator	Organization or Person	The creator/author of this CreativeWork. This is the same as the Author property for CreativeWork.	identificationInfo.citation.citedResponsibleParty[role='author'].party.name or identificationInfo.citation.citedResponsibleParty[role='originator'].party.name*	/mdb:MD_Metadata/mdb:identificationInfo/*/mri:citation/cit:CI_Citation/cit:citedResponsibleParty/cit:CI_Responsibility[cit:role/cit:CI_RoleCode='author'] or /mdb:MD_Metadata/mdb:identificationInfo/*/mri:citation/cit:CI_Citation/cit:citedResponsibleParty/cit:CI_Responsibility[cit:role/cit:CI_RoleCode='originator']
Thing.CreativeWork	dateCreated	Date or DateTime	The date on which the CreativeWork was created or the item was added to a DataFeed.	identificationInfo.citation.date[dateType='creation'].date*	/mdb:MD_Metadata/mdb:identificationInfo/*/mri:citation/cit:CI_Citation/cit:date/cit:CI_Date[cit:dateType/cit:CI_DateTypeCode='creation']/cit:date/gco:DateTime
Thing.CreativeWork	dateModified	Date or DateTime	The date on which the CreativeWork was most recently modified or when the item's entry was modified within a DataFeed.	identificationInfo.citation.date[dateType='revision'].date*	/mdb:MD_Metadata/mdb:identificationInfo/*/mri:citation/cit:CI_Citation/cit:date/cit:CI_Date[cit:dateType/cit:CI_DateTypeCode='revision']/cit:date/gco:DateTime
Thing.CreativeWork	datePublished	Date	Date of first broadcast/publication.	identificationInfo.citation.date[dateType='publication'].date*	/mdb:MD_Metadata/mdb:identificationInfo/*/mri:citation/cit:CI_Citation/cit:date/cit:CI_Date[cit:dateType/cit:CI_DateTypeCode='publication']/cit:date/gco:Date
Thing.CreativeWork	editor	Person	Specifies the Person who edited the CreativeWork.	identificationInfo.citation.citedResponsibleParty[role='editor'].party.name*	/mdb:MD_Metadata/mdb:identificationInfo/*/mri:citation/cit:CI_Citation/cit:citedResponsibleParty/cit:CI_Responsibility[cit:role/cit:CI_RoleCode='editor']
Thing.CreativeWork	encoding	MediaObject	A media object that encodes this CreativeWork. This property is a synonym for associatedMedia. Supersedes encodings.
Thing.CreativeWork	fileFormat	Text or URL	Media type, typically MIME format (see IANA site) of the content e.g. application/zip of a SoftwareApplication binary. In cases where a CreativeWork has several media type representations, 'encoding' can be used to indicate each MediaObject alongside particular fileFormat information. Unregistered or niche file formats can be indicated instead via the most appropriate URL, e.g. defining Web page …	identificationInfo.resourceFormat.formatSpecificationCitation	/mdb:MD_Metadata/mdb:identificationInfo/mri:MD_DataIdentification/mri:resourceFormat/mrd:MD_Format/mrd:formatSpecificationCitation/cit:CI_Citation
Thing.CreativeWork	funder	Organization or Person	A person or organization that supports (sponsors) something through some kind of financial contribution.	identificationInfo.citation.citedResponsibleParty[role='funder'].party.name*	/mdb:MD_Metadata/mdb:identificationInfo/*/mri:citation/cit:CI_Citation/cit:citedResponsibleParty/cit:CI_Responsibility[cit:role/cit:CI_RoleCode='funder']
Thing.CreativeWork	hasPart	CreativeWork	Indicates a CreativeWork that is (in some sense) a part of this CreativeWork. Reverse property isPartOf	identificationInfo.associatedResource[associationType='isComposedOf'].name*	/mdb:MD_Metadata/mdb:identificationInfo/*/mri:associatedResource/mri:MD_AssociatedResource[mri:associationType/mri:DS_AssociationTypeCode='isComposedOf']/mri:name/cit:CI_Citation
Thing.CreativeWork	isAccessibleForFree	Boolean	A flag to signal that the publication is accessible for free.	distributionInfo.distributionFormat.formatDistributor.distributionOrderProcess.fees	/mdb:MD_Metadata/mdb:distributionInfo/mrd:MD_Distribution/mrd:distributionFormat/mrd:MD_Format/mrd:formatDistributor/mrd:MD_Distributor/mrd:distributionOrderProcess/mrd:MD_StandardOrderProcess/mrd:fees
Thing.CreativeWork	isPartOf	CreativeWork	Indicates a CreativeWork that this CreativeWork is (in some sense) part of. Reverse property hasPart	identificationInfo.associatedResource[associationType='LargerWorkCitation'].name*	/mdb:MD_Metadata/mdb:identificationInfo/*/mri:associatedResource/mri:MD_AssociatedResource[mri:associationType/mri:DS_AssociationTypeCode='LargerWorkCitation']/mri:name/cit:CI_Citation
Thing.CreativeWork	keywords	Text	Keywords or tags used to describe this content. Multiple entries in a keywords list are typically delimited by commas.	identificationInfo.descriptiveKeywords[type='theme'].keyword*	/mdb:MD_Metadata/mdb:identificationInfo/*/mri:descriptiveKeywords/mri:MD_Keywords[mri:type/mri:MD_KeywordTypeCode='theme']/mri:keyword/gco:CharacterString
Thing.CreativeWork	license	CreativeWork or URL	A license document that applies to this content, typically indicated by URL.	identificationInfo.resourceConstraints.reference	/mdb:MD_Metadata/mdb:identificationInfo/mri:MD_DataIdentification/mri:resourceConstraints/mco:MD_LegalConstraints/mco:reference/cit:CI_Citation
Thing.CreativeWork	position	Integer or Text	The position of an item in a series or sequence of items. (While schema.org considers this a property of CreativeWork, it is also the way to indicate ordering in any list (e.g. the Authors list). By default arrays are unordered in JSON-LD
Thing.CreativeWork	producer	Organization or Person	The person or organization who produced the work (e.g. music album, movie, tv/radio series etc.).	identificationInfo.citation.citedResponsibleParty[role='creator'].party.name*	/mdb:MD_Metadata/mdb:identificationInfo/*/mri:citation/cit:CI_Citation/cit:citedResponsibleParty/cit:CI_Responsibility[cit:role/cit:CI_RoleCode='creator']/cit:party/*
Thing.CreativeWork	provider	Organization or Person	The service provider, service operator, or service performer; the goods producer. Another party (a seller) may offer those services or goods on behalf of the provider. A provider may also serve as the seller. Supersedes carrier.	identificationInfo.pointOfContact[role=’pointOfContact’].party.name*	/mdb:MD_Metadata/mdb:identificationInfo/srv:SV_ServiceIdentification/mri:pointOfContact/ cit:CI_Responsibility[cit:role/cit:CI_RoleCode='provider']/cit:party/*
Thing.CreativeWork	publisher	Organization or Person	The publisher of the creative work.	identificationInfo.citation.citedResponsibleParty[role='publisher'].party.name*	/mdb:MD_Metadata/mdb:identificationInfo/*/mri:citation/cit:CI_Citation/cit:citedResponsibleParty/cit:CI_Responsibility[cit:role/cit:CI_RoleCode='publisher']/cit:party/*
Thing.CreativeWork	sponsor	Organization or Person	A person or organization that supports a thing through a pledge, promise, or financial contribution. e.g. a sponsor of a Medical Study or a corporate sponsor of an event.	identificationInfo.citation.citedResponsibleParty[role='sponsor'].party.name*	/mdb:MD_Metadata/mdb:identificationInfo/*/mri:citation/cit:CI_Citation/cit:citedResponsibleParty/cit:CI_Responsibility[cit:role/cit:CI_RoleCode='sponsor']/cit:party/*
Thing.CreativeWork	version	Number or Text	The version of the CreativeWork embodied by a specified resource.	identificationInfo.citation.edition	/mdb:MD_Metadata/mdb:identificationInfo/mri:MD_DataIdentification/mri:citation/cit:CI_Citation/cit:edition/gco:CharacterString
Thing.CreativeWork.SoftwareSourceCode	CodeRepository	URL	Link to the repository where the un-compiled, human readable code and related code is located (SVN, github, CodePlex).	distributionInfo.distributor.distributorTransferOptions.onLine[function='download'].linkage or distributionInfo.distributor.distributorTransferOptions.onLine[function='information'].linkage or distributionInfo.transferOptions.onLine[function='download'].linkage or distributionInfo.transferOptions.onLine[function='information'].linkage or identificationInfo.citation.onlineResource[function='downlo…	/mdb:MD_Metadata/mdb:distributionInfo/mrd:MD_Distribution/mrd:distributor/mrd:MDDistributor/mrd:distributorTransferOptions/mrd:MDDigitalTransferOptions/mrd:onLine/cit:CI_OnLineResource[cit:function/cit:CI_OnLineFunctionCode='information']/cit:linkage/gco:CharacterString or /mdb:MD_Metadata/mdb:distributionInfo/mrd:MD_Distribution/mrd:transferOptions/mrd:MDDigitalTransferOptions/mrd:onLine/cit:CI_…
Thing.CreativeWork.SoftwareSourceCode	ProgrammingLanguage	Computer Language or Text	The computer programming language.	identificationInfo.descriptiveKeywords[type='theme'].keyword*	/mdb:MD_Metadata/mdb:identificationInfo/*/mri:descriptiveKeywords/mri:MD_Keywords[mri:type/mri:MD_KeywordTypeCode='theme']/mri:keyword/gco:CharacterString
Thing.CreativeWork.SoftwareSourceCode	RuntimePlatform	Text	Runtime platform or script interpreter dependencies (Example - Java v1, Python2.3, .Net Framework 3.0). Supersedes runtime.	identificationInfo.environmentDescription*	/mdb:MD_Metadata/mdb:identificationInfo/mri:MD_DataIdentification/mri:environmentDescription/gco:CharacterString
Thing.CreativeWork.SoftwareSourceCode	TargetProduct	Software Application	Target Operating System / Product to which the code applies. If applies to several versions, just the product name can be used.	identificationInfo.associatedResource.name*	/mdb:MD_Metadata/mdb:identificationInfo/*/mri:associatedResource/mri:MD_AssociatedResource/mri:name/cit:CI_Citation
codemeta.SoftwareSourceCode	buildInstructions	URL	link to installation instructions/documentation	identificationInfo.additionalDocumentation*	/mdb:MD_Metadata/mdb:identificationInfo/*/mri:additionalDocumentation/cit:CI_Citation
codemeta.SoftwareSourceCode	contIntegration	URL	link to continuous integration service	identificationInfo.additionalDocumentation*	/mdb:MD_Metadata/mdb:identificationInfo/*/mri:additionalDocumentation/cit:CI_Citation
codemeta.SoftwareSourceCode	developmentStatus	Text	Description of development status, e.g. Active, inactive, supsended. See repostatus.org	identificationInfo.status	/mdb:MD_Metadata/mdb:identificationInfo/*/mri:status/mcc:MD_ProgressCode
codemeta.SoftwareSourceCode	embargo Date	Date	Software may be embargoed from public access until a specified date (e.g. pending publication, 1 year from publication)	identificationInfo.citation.date[dateType='released']. date*	/mdb:MD_Metadata/mdb:identificationInfo/*/mri:citation/cit:CI_Citation/cit:date/cit:CI_Date[cit:dateType/cit:CI_DateTypeCode='released']/cit:date/gco:DateTime
codemeta.SoftwareSourceCode	funding	Text	Funding source (e.g. specific grant)	identificationInfo.associatedResource*	/mdb:MD_Metadata/mdb:identificationInfo/*/mri:associatedResource/mri:MD_AssociatedResource/mri:name/cit:CI_Citation
codemeta.SoftwareSourceCode	issueTracker	URL	link to software bug reporting or issue tracking system	identificationInfo.resourceSpecificUsage.identifiedIssues.onlineResource.linkage	/mdb:MD_Metadata/mdb:identificationInfo/*/mri:resourceSpecificUsage/mri:MD_Usage/mri:identifiedIssues/cit:CI_Citation
codemeta.SoftwareSourceCode	maintainer	Person	Individual responsible for maintaining the software (usually includes an email contact address)	identificationInfo.pointOfContact	/mdb:MD_Metadata/mdb:identificationInfo/*/mri:pointOfContact
codemeta.SoftwareSourceCode	readme	URL	link to software Readme file	identificationInfo.additionalDocumentation*	/mdb:MD_Metadata/mdb:identificationInfo/*/mri:additionalDocumentation/cit:CI_Citation
codemeta.SoftwareSourceCode	reference Publication	ScholarlyArticle	An academic publication related to the software.	identificationInfo.additionalDocumentation*	/mdb:MD_Metadata/mdb:identificationInfo/*/mri:additionalDocumentation/cit:CI_Citation
codemeta.SoftwareSourceCode	softwareSuggestions	SoftwareSourceCode	Optional dependencies, e.g. for optional features, code development, etc	identificationInfo.additionalDocumentation*	/mdb:MD_Metadata/mdb:identificationInfo/*/mri:additionalDocumentation/cit:CI_Citation
CreativeWork.SoftwareApplication	applicationCategory	Text or URL	Type of software application, e.g. 'Game, Multimedia'.	identificationInfo.descriptiveKeywords[type='theme'].keyword*	/mdb:MD_Metadata/mdb:identificationInfo/*/mri:descriptiveKeywords/mri:MD_Keywords[mri:type/mri:MD_KeywordTypeCode='theme']/mri:keyword/gco:CharacterString
CreativeWork.SoftwareApplication	applicationSubCategory	Text or URL	Subcategory of the application, e.g. 'Arcade Game'.	identificationInfo.descriptiveKeywords[type='theme'].keyword*	/mdb:MD_Metadata/mdb:identificationInfo/*/mri:descriptiveKeywords/mri:MD_Keywords[mri:type/mri:MD_KeywordTypeCode='theme']/mri:keyword/gco:CharacterString
CreativeWork.SoftwareApplication	download Url	URL	If the file can be downloaded, URL to download the binary.	distributionInfo.distributor.distributorTransferOptions.onLine[function='download'] or distributionInfo.transferOptions.onLine[function='download'].linkage or identificationInfo.citation.onlineResource[function='download'].linkage	/mdb:MD_Metadata/mdb:distributionInfo/mrd:MD_Distribution/mrd:distributor/mrd:MD_Distributor/mrd:distributorTransferOptions/mrd:MD_DigitalTransferOptions/mrd:onLine/cit:CI_OnlineResource[cit:function/cit:CI_OnLineFunctionCode='download']/cit:linkage/gco:CharacterString or /mdb:MD_Metadata/mdb:distributionInfo/mrd:MD_Distribution/mrd:transferOptions/mrd:MD_DigitalTransferOptions/mrd:onLine/cit:CI_…
CreativeWork.SoftwareApplication	fileSize	Text	Size of the application / package (e.g. 18MB). In the absence of a unit (MB, KB etc.), KB will be assumed.	distributionInfo.transferOptions.transferSize or distributionInfo.distributionFormat.formatDistributor.distributorTransferOptions.transferSize or distributionInfo.distributor.distributorTransferOptions.transferSize	/mdb:MD_Metadata/mdb:distributionInfo/mrd:MD_Distribution/mrd:transferOptions/mrd:MD_DigitalTransferOptions/mrd:transferSize/gco:Real or /mdb:MD_Metadata/mdb:distributionInfo/mrd:MD_Distribution/mrd:distributionFormat/mrd:MD_Format/mrd:formatDistributor/mrd:MD_Distributor/mrd:distributorTransferOptions/mrd:MD_DigitalTransferOptions/mrd:transferSize/gco:Real or /mdb:MD_Metadata/mdb:distributionInf…
CreativeWork.SoftwareApplication	installUrl	URL	URL at which the app may be installed, if different from the URL of the item.	distributionInfo.distributor.distributorTransferOptions.onLine[function='download'].linkage or distributionInfo.transferOptions.onLine[function='download'].linkage or identificationInfo.citation.onlineResource[function='download'].linkage	/mdb:MD_Metadata/mdb:distributionInfo/mrd:MD_Distribution/mrd:distributor/mrd:MD_Distributor/mrd:distributorTransferOptions/mrd:MD_DigitalTransferOptions/mrd:onLine/cit:CI_OnlineResource[cit:function/cit:CI_OnLineFunctionCode='download']/cit:linkage/gco:CharacterString or /mdb:MD_Metadata/mdb:distributionInfo/mrd:MD_Distribution/mrd:transferOptions/mrd:MD_DigitalTransferOptions/mrd:onLine/cit:CI_…
CreativeWork.SoftwareApplication	memoryRequirements	Text or URL	Minimum memory requirements.	identificationInfo.environmentDescription*	/mdb:MD_Metadata/mdb:identificationInfo/mri:MD_DataIdentification/mri:environmentDescription/gco:CharacterString
CreativeWork.SoftwareApplication	operatingSystem	Text	Operating systems supported (Windows 7, OSX 10.6, Android 1.6).	identificationInfo.environmentDescription*	/mdb:MD_Metadata/mdb:identificationInfo/mri:MD_DataIdentification/mri:environmentDescription/gco:CharacterString
CreativeWork.SoftwareApplication	permissions	Text	Permission(s) required to run the app (for example, a mobile app may require full internet access or may run only on wifi).	identificationInfo.resourceConstraints or identificationInfo.resourceConstraints.reference.onlineResource.linkage	/mdb:MD_Metadata/mdb:identificationInfo/*/mri:resourceConstraints/mco:MD_LegalConstraints or /mdb:MD_Metadata/mdb:identificationInfo/mri:MD_DataIdentification/mri:resourceConstraints/mco:MD_LegalConstraints/mco:reference/cit:CI_Citation/cit:onlineResource/cit:CI_OnlineResource/cit:linkage
CreativeWork.SoftwareApplication	processorRequirements	Text	Processor architecture required to run the application (e.g. IA64).	identificationInfo.environmentDescription*	/mdb:MD_Metadata/mdb:identificationInfo/mri:MD_DataIdentification/mri:environmentDescription/gco:CharacterString
CreativeWork.SoftwareApplication	releaseNotes	Text or URL	Description of what changed in this version.	identificationInfo.additionalDocumentation*	/mdb:MD_Metadata/mdb:identificationInfo/*/mri:additionalDocumentation/cit:CI_Citation
CreativeWork.SoftwareApplication	softwareHelp	CreativeWork	Software application help.	identificationInfo.additionalDocumentation*	/mdb:MD_Metadata/mdb:identificationInfo/*/mri:additionalDocumentation/cit:CI_Citation
CreativeWork.SoftwareApplication	softwareRequirements	SoftwareSourceCode	Required software dependencies	identificationInfo.additionalDocumentation*	/mdb:MD_Metadata/mdb:identificationInfo/*/mri:additionalDocumentation/cit:CI_Citation
CreativeWork.SoftwareApplication	softwareVersion	Text	Version of the software instance.	identificationInfo.citation.edition	/mdb:MD_Metadata/mdb:identificationInfo/mri:MD_DataIdentification/mri:citation/cit:CI_Citation/cit:edition
CreativeWork.SoftwareApplication	storageRequirements	Text or URL	Storage requirements (free space required).	identificationInfo.environmentDescription*	/mdb:MD_Metadata/mdb:identificationInfo/mri:MD_DataIdentification/mri:environmentDescription/gco:CharacterString
CreativeWork.SoftwareApplication	supportingData	DataFeed	Supporting data for a Software Application.	identificationInfo.associatedResource.name*	/mdb:MD_Metadata/mdb:identificationInfo/*/mri:associatedResource/mri:MD_AssociatedResource/mri:name/cit:CI_Citation
